# Supplementary material for: Botulinum Toxin Injections to the Obliquus Capitis Inferioris Muscle for Dynamic Cervical Dystonia Improves Subjective Patient Outcomes
Source: Toxins (Basel). 2024 Feb 2;16(2):76. doi: 10.3390/toxins16020076 (PMC10892484; doi:10.3390/toxins16020076)
Supplement: Supplementary file 1 [file toxins-16-00076-s001.zip]

Archive with 2 entries (2 files):
- OCI supplemental table S1.xlsx
- Video S1.mp4
