# Supplementary material for: Botulinum Toxin Injections to the Obliquus Capitis Inferioris Muscle for Dynamic Cervical Dystonia Improves Subjective Patient Outcomes
Source: Toxins (Basel). 2024 Feb 2;16(2):76. doi: 10.3390/toxins16020076 (PMC10892484; doi:10.3390/toxins16020076)
Supplement: Supplementary file 1 [file toxins-16-00076-s001.zip › OCI supplemental table S1.xlsx]

## Sheet: Sheet1
Patient	Age (years)	Injection Scheme and Dose (U)								Toxin Formulation	Global Impression of Severity (Likert Scale 1-10)		TWSTRS Disability Subscale		TWSTRS Pain Scale Subscale		TWSTRS Psychiatric Score
		Obliquus Capitis Inferioris	Splenius Capitus	Sternocleidomastoid	Levator Scapulae	Trapezius	Semispinalis Capitis	Longissimus Capitis	Scalenus medius		Pre-OCI	Post-OCI	Pre-OCI	Post-OCI	Pre-OCI	Post-OCI	Pre-OCI	Post-OCI
1	67	15 (bilateral)	37.5 (left) 50 Right	50 (Left) 37.5 (Right)	37.5 (Left)					incobotulinum toxin A	8	3	10	8	17	7	3	1
2	41	20 (bilateral)	25 (bilateral)				20 (bilateral)			onabotulinum toxin A	7	4	9	8	22	15	9	9
3	48	15 (Right)	30 (Right)	30 (Left)		20 (bilateral)				onabotulinum toxin A	2	2	7	4	15	13	3	3
4	64	75 (bilateral)	125 (bilateral)			125 (bilateral)				abobotulinum toxin A	10	1	24	9	35	26	21	5
5	68	15 (bilateral)	37.5 (bilateral)			37.5 (bilateral)	25 (bilateral)			incobotulinum toxin A	3	3	6	6	0	0	0	0
6	53	15 (bilateral)	30 (Right)	40 (Left)						incobotulinum toxin A	10	3	16	14	40	24	9	6
7	57	25 (bilateral)	100 (bilateral)			100 (bilateral)				onabotulinum toxin A	3	1	3	1	11	4	16	7
8	87	25 (bilateral)	50 (bilateral)	25 (bilateral)		75 (Right) 25 (left)				incobotulinum toxin A	10	5	1	0	0	0	1	2
9	66	15 (bilateral)	15 (Right)	15 (Left)						incobotulinum toxin A	3	3	0	0	0	0	0	0
10	65	25 (bilateral)	50 (Left)	50 (Right )	50 (Left)	50 (Left)		25 (bilateral)		onabotulinum toxin A	5	5	19	19	7	15	7	7
11	49	25 (Left)	75 (Right)	75 (Left)	25 (Left)	25 (Right)				onabotulinum toxin A	8	4	15	12	27	20	4	2
12	61	15(bilateral)	50 (Left)	25 (Right)	25 (Left)	15 (bilateral)				onabotulinum toxin A	8	4	12	8	33	17	8	5
13	63	15 (bilateral)	25 (Left)	25 (Left)	20 (Left)					incobotulinum toxin A	10	8	12	11	38	29	6	3
14	57	15 (bilateral)	25 (Right) 20 (left)	25 (Right)		75 (Right) 15 (Left)				onabotulinum toxin A	6	4	8	6	20	20	6	6
15	69	15 (bilateral)	20 (bilateral)	30 (Left)	20 (Left)					incobotulinum toxin A	10	5	19	6	22	5	8	1
16	61 Y	5 (bilateral)	15 (Right)				10 (bilateral)			incobotulinum toxin A	5	3	5	1	0	0	2	1
17	56	15 (bilateral)								incobotulinum toxin A	8	1	11	4	30	15	1	0
18	68	25 (bilateral)	15 (bilateral)	15 (Right)	15 (Left)	25 (Left)			15 (Left)	onabotulinum toxin A	7	4	7	7	11	12	2	1
19	74	25 (bilateral)		37.5 (bilateral)			25 (Right) 35 (Left)			incobotulinum toxin A	6	8	1	4	0	0	3	5
20	59	10 (bilateral)	50 (Right) 40 (Left)	50 (Left)			20 (bilateral)			onabotulinum toxin A	9	4	12	4	23	17	12	11
21	61	30 (Left)	30 (Left)	30 (Right)						incobotulinum toxin A	7	5	6	6	26	23	9	9
22	59	25 (bilateral)	25 (bilateral)	15 (bilateral)						onabotulinum toxin A	5	10	14	15	23	33	1	1
23	50	50 (bilateral)	50 (bilateral)	125 (bilateral)	100 (bilateral)		125 (bilateral)			abobotulinum toxin A	8	5	6	3	29	26	0	0
24	75	20 (bilateral)	20 (bilateral)	40 (bilateral)	40 (Left)		40 (Right)			incobotulinum toxin A	8	7	18	18	26	26	5	5
25	71	25 (bilateral)	25 (bilateral)	75 (Right)	`	75 (Right)	50 (Right)			incobotulinum toxin A	8	3	11	9	14	8	4	3
